# Supplementary material for: Association of Novel Mutations in the Vasoactive Intestinal Peptide Receptor-1 Gene with Egg Shell Thickness in Three Strains of Laying-Type Quail
Source: Animals (Basel). 2025 May 9;15(10):1373. doi: 10.3390/ani15101373 (PMC12108480; doi:10.3390/ani15101373)
Supplement: Supplementary file 1 [file animals-15-01373-s001.zip]

Archive with 1 entries (1 files):
- animals-3533512-supplementary.pdf
